# Supplementary material for: Newly Diagnosed Crohn’s Disease Patients in India and Israel Display Distinct Presentations and Serological Markers: Insights from Prospective Cohorts
Source: J Clin Med. 2022 Nov 22;11(23):6899. doi: 10.3390/jcm11236899 (PMC9737641; doi:10.3390/jcm11236899)
Supplement: Supplementary file 1 [file jcm-11-06899-s001.zip]

Archive with 1 entries (1 files):
- jcm-2036625-supplementary.pdf
